# Supplementary material for: O-GlcNAcylation: The Underestimated Emerging Regulators of Skeletal Muscle Physiology
Source: Cells. 2022 May 30;11(11):1789. doi: 10.3390/cells11111789 (PMC9180116; doi:10.3390/cells11111789)
Supplement: Supplementary file 1 [file cells-11-01789-s001.zip]

Archive with 1 entries (1 files):
- cells-1684182_supplementary.pptx
